# Supplementary material for: Maternal and Neonatal Outcomes of Women Conceived Less Than 6 Months after First Trimester Dilation and Curettage
Source: J Clin Med. 2022 May 13;11(10):2767. doi: 10.3390/jcm11102767 (PMC9147896; doi:10.3390/jcm11102767)
Supplement: Supplementary file 1 [file jcm-11-02767-s001.zip]

Archive with 1 entries (1 files):
- jcm-1673181-supplementary.pdf
